# Supplementary material for: Overriding FUS autoregulation in mice triggers gain-of-toxic dysfunctions in RNA metabolism and autophagy-lysosome axis
Source: eLife. 2019 Feb 12;8:e40811. doi: 10.7554/eLife.40811 (PMC6389288; doi:10.7554/eLife.40811)
Supplement: Figure 2—source data 1. [file elife-40811-fig2-data1.xlsx]

## Sheet: Figure 2B
	2-month-old
	nontg front	nontg hind	wt101 front	wt101 hind	R514G 124 front	R514G 124 hind	R521C 135 front	R521C 135 hind
1	6.58333	6.50833	6.20833	6.23333	6.59167	6.475	6.98056	6.95833
2	6.40278	6.38889	5.8	5.69167	5.375	5.475	6.15833	6.225
3	6.35	6.41	6.20909	6.07273	5.32222	5.26667	5.76364	5.46364
4	5.95	5.9	5.70833	5.675	6.65833	6.55833	6.66667	6.6
5	5.34286	5.35714	5.61818	5.71818	5.4	5.41111	7.00667	6.92
6	5.60909	5.57273	5.72727	5.56364	5.4	5.31111	6.75278	6.65556
7	6.70833	6.48333	6.59167	6.43333			6.31667	6.1
8	6.41389	6.39444	6.03333	5.84167			5.81111	5.61111
9	7.15556	6.92222	5.75833	5.63333			7.23333	7.6
10	6	4.925	6.22727	6.15454			6.98125	6.85625
11	5.45714	5.37143	5.75385	5.66154
12	5.60769	5.61538	6.03333	5.70833
13			5.825	5.74167
14			6.75	6.69167
average	6.13172	5.98741	6.01743	5.91576	5.7912	5.74954	6.5671	6.49899
SD	0.560916	0.612002	0.344648	0.344947	0.646824	0.599288	0.523961	0.654673
	12-month-old
	non-tg front stride	non-tg hind stride	wt101 front stride	wt101 hind stride	R514G 124 front stride	R514G 124 hind stride	R521C 135 front stride	R521C 135 hind stride
1	7.13	7.09	6.35	6.3	6	5.95	7.41	7.13
2	7.11	6.99	6.28	6.3	5.99	6.23	7.43	7.43
3	7.48	7.34	5.58	5.41	5.46	5.37	6.35	6.28
4	7.42	7.33	5.58	5.42	5.46	5.34	6.21	6.25
5	7.38	7.29	5.85	5.74	5.1	5.1	6.11	6.3
6	7.4	7.24	5.9	5.86	5.3	5.2	6.22	6.15
7	7.22	7.14					6.1	5.99
8	7.51	7.35					5.95	5.9
average	7.33125	7.22125	5.92333	5.83833	5.55167	5.53167	6.4725	6.42875
SD	0.156245	0.13357	0.331944	0.398719	0.368044	0.45208	0.596005	0.549635

## Sheet: Figure 2D
2 month-old
non-transgenic	FUS/TLS wt	FUS/TLS R514G	FUS/TLS R521C
96.732	93.24	90.26	71.95
94.7619	75.63	94.55	95.57
95.747	82.05	79.98	98.29
	96.82	93.28	86.62
8 month-old
non-transgenic	FUS/TLS wt	FUS/TLS R514G	FUS/TLS R521C
96.73	63.16	50.89	69.84
94.76	75.63	65.25	57.25
98.17	82.05	55.43	99.04
97.67	68.54	79.98	60
	81.82		71.95
	62.07		86.62
	90
	87.62

## Sheet: Figure 2E
	3 week-old nontg					3 week-old wt101					3 week-old R514G					3 week-old R521C
	13	11	6			8	6	12			8	11	2			2	3	2
<1	278	136	113			140	144	159			201	80	92			78	162	117
	258	122	141			133	113	136			233	141	115			129	126	117
<2	151	47	65			58	46	47			126	96	71			71	99	56
	174	58	45			62	55	70			141	70	35			59	158	52
<3	273	101	104			93	129	135			272	143	97			128	217	97
	331	196	167			160	214	190			292	178	203			202	157	145
<4	209	209	230			185	223	203			272	192	196			241	92	199
	68	80	160			167	85	87			108	120	86			72	12	133
<5	12	19	43			63	19	22			25	26	14			25	0	41
	0	4	7			13	4	5			6	5	3			1	0	8
<6	0	0	0			1	5	0			0	1	0			0	0	0
	0	0	0			0	0	0			0	0	0			0	0	0
<7	0	0	1			0	0	0			1	0	0			0	0	0
	0	0	0			0	0	0			0	0	0			0	0	0
<8	0	0	0			0	0	0			0	0	0			0	0	0
	0	0	0			0	0	0			0	0	0			0	0	0
<9	0	0	0			0	0	0			0	0	0			0	0	0
	0	0	0			0	0	0			0	0	0			0	0	0
<10	0	0	0			0	0	0			0	0	0			0	0	0
	0	0	0			0	0	0			0	0	0			0	0	0
<11	0	0	0			0	0	0			0	0	0			0	0	0
	0	0	0			0	0	0			0	0	0			0	0	0
<12	0	0	0			0	0	0			0	0	0			0	0	0
	0	0	0			0	0	0			0	0	0			0	0	0
<13	0	0	0			0	0	0			0	0	0			0	0	0
	non-tg old					wt-TLS old					R514G old					R521C old
	2	0	0	0		0.5	0.5	0	0	2	0	1	0			0	0.5	0	0	0
<1	44	20	13	8		24	62	66	35	55	27.5	14	17			32	26.5	22	11	13
	85	56	48	53		70	95	70	110	110	60	42	47			72.5	79	57	46	59
<2	91	84	89	76		76.5	87.5	42	107	94	75.5	51	93			81	104	77	91	110
	62	92	72	86		51	42.5	37	84	59	68.5	48	90			73	75.5	69	95	84
<3	30	48	42	65		35	26	29	44	24	32.5	38	46			46.5	50	69	45	51
	19	24	25	27		20.5	24	15	26	28	15.5	22	32			33	27	40	23	37
<4	14	19	25	26		14.5	26.5	22	27	33	16	17	16			27	29.5	23	18	19
	23	17	23	22		18	27.5	11	34	33	21.5	17	28			26	24.5	19	25	23
<5	21	14	36	29		20.5	40.5	19	41	36	23	18	31			29.5	33.5	18	25	28
	21	23	30	26		25	53.5	28	61	40	31.5	31	23			32	26	24	45	35
<6	33	21	35	42		26	54.5	20	44	43	31.5	25	26			45	41.5	27	29	30
	35	26	50	35		23	54.5	38	67	57	27	29	43			47	40.5	39	45	39
<7	39	37	46	44		31	60	40	79	59	39	44	28			37.5	47	39	39	35
	38	31	53	52		26.5	65	39	68	57	32	41	38			46	46.5	40	47	46
<8	43	54	55	75		31	62.5	44	77	58	45.5	39	49			48	52	51	47	46
	61	46	63	84		33	52.5	43	70	52	43	51	67			48	53	46	53	65
<9	52	66	53	70		34	44.5	42	55	29	48	37	48			42.5	38	66	63	60
	60	66	61	70		16	22.5	19	26	19	32	42	31			37	26.5	76	80	66
<10	60	82	44	61		15.5	16	4	12	7	19	16	38			27	11	86	69	71
	49	62	34	43		12	6.5	3	2	4	8.5	11	12			18.5	7	78	59	65
<11	37	37	16	33		3	1	0	1	2	5.5	2	5			6	0	81	29	40
	28	27	6	11		1.5	0	0	0	0	1.5	0	2			5.5	0.5	33	9	26
<12	12	14	4	2		0	0	0	0	0	0	0	1			1	0	24	2	17
	6	6	1	0		0	0	0	0	0	0	0	0			1.5	0	3	3	1
<13	3	3	0	0		0	0	0	0	0	0	0	0			0.5	0	1	0	0

## Sheet: Figure 2F
	12-month nontg					12-month wt-FUS					12-month R514G					12-month R521C
total	2625	2862	2550	2587		1788	2357	2054	2380	2172	1886	1880	2078			1656.5	1763	2307	2239
< 5um	2254	2339	2167	2094		1584.5	2093	1889	2078	1857	1623	1627	1880			1538	1654	1872	1910
> 5um	371	523	383	493		203.5	264	165	302	315	263	253	198			118.5	109	435	329

## Sheet: Figure 2G
1-month
non-transgenic	FUS/TLS wt	FUS/TLS R514G	FUS/TLS R521C
102.109	108.363	89.3259	91.262
92.6012	93.2781	97.6553	93.3504
105.29	106.921	82.9818	94.8392
12-month
non-transgenic	FUS/TLS wt	FUS/TLS R514G	FUS/TLS R521C
109.849	97.4838	59.2877	102.329
110.248	86.3229	77.6574	79.7595
88.2779	78.0964	68.4725	89.1802
91.6254
