# Supplementary material for: Overriding FUS autoregulation in mice triggers gain-of-toxic dysfunctions in RNA metabolism and autophagy-lysosome axis
Source: eLife. 2019 Feb 12;8:e40811. doi: 10.7554/eLife.40811 (PMC6389288; doi:10.7554/eLife.40811)
Supplement: Figure 3—source data 1. [file elife-40811-fig3-data1.xlsx]

## Sheet: Figure 3D
nontg front	101-het front	136-het front	101x136 front	101-homo front	nontg hind	101-het hind	136-het hind	101x136 hind	101-homo hind
6.2	5.7	5.3	2.7	1.5	6.3	6.5	5.3	2.7	2.3
6.2	5.7	6.3	2.3	3.5	5.8	5.1	6.3	2.3	2.7
6.1	6.1	6.3	2	2.2	6.2	6.3	5.9	2.1	1.9
6.2	5.6	5.7	2.1	2.2	6.1	5.7	5.8	1.7	1.7
6.4	5.9	5.7	2.5	1.1	6.3	5.9	5.5	2.2	2.4
6.2	6	6.2	2	2.5	6.2	6	6.2	2.2	1.6
6.2	6.2	6.1	2.2	1.6	6.4	6	6	3	2
6.2	4.7	5.4	1.5	1.5	6.3	5.6	4.4	2.5	2.3
6.2	5.6			3.5	5.8	4.8			2.7
6.1	6			2.2	6.2	6.4			1.9
6.2	5.7			2.2	6.1	5.5			1.7
6.4	6.6			1.1	6.3	6.5			2.4
6.2	6.2			2.5	6.2	6.3			1.6
6.2	6.2			1.6	6.4	6.2			2
	5.9					5.5
