# Supplementary material for: Overriding FUS autoregulation in mice triggers gain-of-toxic dysfunctions in RNA metabolism and autophagy-lysosome axis
Source: eLife. 2019 Feb 12;8:e40811. doi: 10.7554/eLife.40811 (PMC6389288; doi:10.7554/eLife.40811)
Supplement: Figure 4—source data 1. [file elife-40811-fig4-data1.xlsx]

## Sheet: Figure 4B
nontg	101-het	136-het	101x136	101x101
100	100	100	23.764	12.5
100	100	100	4.80132	1.96078
100	100	100	16.0403	3.46821

## Sheet: Figure 4D
	nontg						101-het				136-het					101x136						101-homo
< 3.5 um	387	708	825	1020	964	472	1054	835	845	359	563	765	860	690	801	514	779	586	800	746	374	720	811	746	651
> 3.5 um	613	126	206	64	59	540	77	167	74	480	434	270	142	319	195	81	61	124	96	126	152	47	64	126	202
total	1000	834	1031	1084	1023	1012	1131	1002	919	839	997	1035	1002	1009	996	595	840	710	896	872	526	767	875	872	853

## Sheet: Figure 4E
nontg	101-het	101-homo	136-het	101x136
18.0784	19.5	12.5	15.0215	13.7667
16.2143	14.0741	14.6562	15.8333	11
16.2419	17.3409	10.8795	15.4274	8.59398
15.9722	16.9677	13.7679		10.4048
