# Supplementary material for: Overriding FUS autoregulation in mice triggers gain-of-toxic dysfunctions in RNA metabolism and autophagy-lysosome axis
Source: eLife. 2019 Feb 12;8:e40811. doi: 10.7554/eLife.40811 (PMC6389288; doi:10.7554/eLife.40811)
Supplement: Figure 5—source data 1. [file elife-40811-fig5-data1.xlsx]

## Sheet: Figure 5B
nontg	101-het	101-homo	136-het	101x136
0.0996891	1.11328	5.51221	0.458262	7.09395
1.39009	1.23613	5.38336	1.11328	7.94661
1.68588	0.745512	5.34128	1.23613	6.2413
0.0707248	1.66795	3.76288
1.09625	1.74336	4.03196
0.87662	0.998321	4.67485
1.19443	1.16854	4.65659
1.49257	1.09653	3.77922
1.15998	1.06544	5.58753
0.933752	2.34279	5.00308
	2.4409	5.96948
		6.54928
		4.97059
		4.94866
		7.42639
		8.59269
		6.42223

## Sheet: Figure 5C
nontg	101-het	101-homo	136-het	101x136
0.534781	1.21809	6.01664	0.592401	3.1782
1.7213	1.0113	5.76449	0.689709	7.52606
1.07797	0.689709	5.89056	0.874562	6.1453
0.665938	0.874562
	0.762986
