# Supplementary material for: Overriding FUS autoregulation in mice triggers gain-of-toxic dysfunctions in RNA metabolism and autophagy-lysosome axis
Source: eLife. 2019 Feb 12;8:e40811. doi: 10.7554/eLife.40811 (PMC6389288; doi:10.7554/eLife.40811)
Supplement: Figure 6—source data 1. [file elife-40811-fig6-data1.xlsx]

## Sheet: Figure 6C
Iift1	nontg	101-het	136-het	101-homo	101x136
	1.13342	0.875197	1.43961	16.13	124.214
	1.06894	1.06303	1.12481	71.2185	48.2574
	0.871262	1.07936	0.843921	70.3354	57.1499
	0.926382	1.72989		38.4705	40.791
					22.9382
Irf7	nontg	101-het	136-het	101-homo	101x136
	1.17437	1.00828	1.44632	40.0961	100.21
	1.1068	1.6272	1.25561	83.6556	57.3766
	0.912811	0.985474	1.02982	68.6596	47.6826
	0.806021	0.821532		50.4363	47.8646
					36.9983
Lcn2	nontg	101-het	136-het	101-homo	101x136
	0.86184	1.06806	1.99514	85.5675	39.3146
	0.761803	1.53474	0.714988	85.2125	13.6232
	1.72906	0.612377	0.814785	76.6382	8.9135
	0.647294			53.0945	19.0272
					31.2004
Iift3	nontg	101-het	136-het	101-homo	101x136
	0.86184	1.06806	1.99514	85.5675	39.3146
	0.761803	1.53474	0.714988	85.2125	13.6232
	1.72906	0.612377	0.814785	76.6382	8.9135
	0.647294			53.0945	19.0272
					31.2004
Gbp2	nontg	101-het	136-het	101-homo	101x136
	1.03645	1.03251	1.12322	23.371	83.0926
	1.14882	1.60787	1.17866	61.6979	34.6708
	0.812898	1.12362	0.849772	44.1747	33.2585
	1.00184	1.25932		32.903	21.085
					10.2329

## Sheet: Figure 6D
Chodl	nontg	101-het	136-het	101-homo	101x136
	1.03259	1.03797	1.07607	0.080675	0.257343
	1.01626	0.920995	0.910522	0.196046	0.253624
	0.966449	1.02723	1.02546	0.230968	0.183044
	0.984706	0.38656		0.139107	0.107564
Ugt8a	nontg	101-het	136-het	101-homo	101x136
	0.505916	1.23925	1.18343	0.0277373	0.257916
	1.38029	0.514581	1.22984	0.107356	0.366141
	1.24054	0.537736	1.30267	0.0857316	0.199087
	0.873252	0.0579708		0.0701687	0.0828399
Tesc	nontg	101-het	136-het	101-homo	101x136
	0.78381	1.16641	1.56925	0.164604	0.211477
	1.02852	1.17738	1.47742	0.152626	0.343904
	1.1733	1.18762	1.38087	0.186542	0.254383
	1.01436	0.822778		0.15632	0.297008
Serpinb1a	nontg	101-het	136-het	101-homo	101x136
	0.903681	0.927799	1.2078	0.260325	0.320054
	1.04564	1.24866	1.15579	0.454668	0.742203
	1.05145	1.46397	1.1566	0.378112	0.34362
	0.999227	1.72057	0.310547		0.232594
Btbd17	nontg	101-het	136-het	101-homo	101x136
	0.890653	1.14984	1.29543	0.0977632	0.285673
	1.0504	1.03378	1.17726	0.135836	0.56622
	1.0897	0.846121	1.10338	0.160755	0.285673
	0.969246	0.490198		0.0999906	0.1541
Gjc2	nontg	101-het	136-het	101-homo	101x136
	0.676465	1.12046	1.10848	0.224624	0.604405
	1.30775	0.734628	1.28484	0.146511	0.126183
	1.28039	0.596704	0.0688493	0.129685	0.0962271
	0.735393	1.51318		0.202654	0.510891

## Sheet: Figure 6E
Ctss	nontg	101-het	136-het	101-homo	101x136
	1.0088	0.892013	1.29113	3.34183	5.44012
	0.908865	1.38524	1.11083	5.82855	5.66524
	0.845946	1.47748	1.06189	5.3374	4.9029
	1.23639	2.52212		4.19345	5.99241
					3.15937
Laptm5	nontg	101-het	136-het	101-homo	101x136
	0.971568	1.03411	1.0359	1.80236	3.84208
	1.13673	1.44282	1.01353	4.28676	4.33607
	0.953555	1.06984	1.02023	4.02751	3.82349
	0.938149	1.11218		3.58106	3.68046
					2.61152
Ctsc	nontg	101-het	136-het	101-homo	101x136
	1.03706	1.17405	0.996195	2.51055	5.90935
	1.07811	1.49537	0.836826	5.55967	5.17838
	0.957603	1.00208	1.02207	5.10001	4.44444
	0.92723	1.27854		4.37262	3.88254
					2.55089
Slc11A1	nontg	101-het	136-het	101-homo	101x136
	1.02913	1.04494	1.20449	2.27825	3.64123
	1.02061	1.52618	1.09766	4.1208	4.66354
	0.920778	1.07842	1.09121	4.35727	3.38212
	1.02949	1.76531		3.70488	4.11652
					3.18529
Ctsh	nontg	101-het	136-het	101-homo	101x136
	1.02913	1.04494	1.20449	2.27825	3.64123
	1.02061	1.52618	1.09766	4.1208	4.66354
	0.920778	1.07842	1.09121	4.35727	3.38212
	1.02949	1.76531		3.70488	4.11652
					3.18529

## Sheet: Figure 6F
Cd14	nontg	101-het	136-het	101-homo	101x136
	1.0088	0.892013	1.29113	3.34183	5.44011
	0.908865	1.38524	1.11083	5.82855	5.66524
	0.845946	1.47748	1.06189	5.3374	4.9029
	1.23639	2.52212		4.19345	5.99241
					3.15937
Dups5	nontg	101-het	136-het	101-homo	101x136
	0.971568	1.03411	1.0359	1.80236	3.84208
	1.13673	1.44282	1.01353	4.28676	4.33607
	0.953555	1.06984	1.02023	4.02751	3.82349
	0.938149	1.11218		3.58106	3.68046
					2.61152
Flnc	nontg	101-het	136-het	101-homo	101x136
	1.03706	1.17405	0.996195	2.51055	5.90935
	1.07811	1.49537	0.836826	5.55967	5.17838
	0.957603	1.00208	1.02207	5.10001	4.44444
	0.92723	1.27854		4.37262	3.88254
					2.55089
Myc	nontg	101-het	136-het	101-homo	101x136
	1.02913	1.04494	1.20449	2.27825	3.64123
	1.02061	1.52618	1.09766	4.1208	4.66354
	0.920778	1.07842	1.09121	4.35727	3.38212
	1.02949	1.76531		3.70488	4.11652
					3.18529
Rac2	nontg	101-het	136-het	101-homo	101x136
	0.991997	0.958206	1.32998	2.84792	3.25669
	1.01144	1.26173	1.03807	3.48319	3.47355
	1.02734	1.08403	1.24696	3.45314	3.0885
	0.969228	1.11297		3.11862	3.51837
					3.48802

## Sheet: Figure 6G
Kcnip4	nontg	101-het	136-het	101-homo	101x136
	1.21631	0.963937	1.5105	0.463171	0.143445
	0.89815	0.8447	0.645062	0.457704	0.106843
	1.1688	1.78827	0.847058	0.228708	0.488878
	0.933051	1.14632	0.68258	0.60022	0.376497
	1.00247	1.61727		0.342579	0.593634
	1.12784	1.00731		0.167655	0.445813
	1.01388
	0.869685
	0.958749
	0.919218
Nkain2	nontg	101-het	136-het	101-homo	101x136
	0.911157	0.963166	1.37461	0.483347	0.20407
	0.786776	1.22142	1.56811	0.429588	0.153669
	0.765261	0.836812	0.917258	0.399865	0.525683
	1.44796	0.952191	1.05951	0.207565	0.286987
	0.898242	0.54759	1.12076	0.181963	0.664425
	1.09844	0.937581		0.438125	0.646521
	1.1082	0.946682		0.0910317
	1.00331
	0.872344
	1.07869
Park2	nontg	101-het	136-het	101-homo	101x136
	0.968033	0.607152	1.88209	0.608987	0.241397
	1.07723	0.861325	1.88862	0.45376	0.168928
	0.874987	1.00311	0.233984	0.509719	0.635227
	1.04778	1.18467	1.01691	0.189365	0.213082
	1.02774	0.79754	0.874042	0.481125	0.595777
	1.14036	0.945718		0.508283	1.00406
	1.11683	1.05017		0.223676
	0.8319
	0.998501
	0.900656
Nrxn3	nontg	101-het	136-het	101-homo	101x136
	0.962622	0.715757	1.21688	0.512983	0.211977
	0.991849	0.996224	1.34555	0.663895	0.203342
	1.01973	0.56919	0.785657	0.718237	0.762614
	0.988417	0.722957	0.957181	0.340608	0.256491
	1.17852	1.12237		0.405277	0.803586
	0.830459	0.642595		0.773419	0.67153
	1.07242	1.26316		0.374226
	0.991017
	1.00687
	0.939399
Pcdh9	nontg	101-het	136-het	101-homo	101x136
	0.998556	0.947971	0.720922	0.553984	0.485625
	0.971251	0.938166	0.778039	0.440714	0.344581
	1.03019	1.0055	0.896836	0.383664	0.45784
	1.19459
	0.933686
	1.07811
	0.793614
Grm7	nontg	101-het	136-het	101-homo	101x136
	0.998556	0.947971	0.720922	0.553984	0.485625
	0.971251	0.938166	0.778039	0.440714	0.344581
	1.03019	1.0055	0.896836	0.383664	0.45784
	0.999236
	0.963193
	1.00166
	1.03591
Hs2st3	nontg	101-het	136-het	101-homo	101x136
	1.04332	0.895762	0.905124	0.540059	0.509159
	0.924143	1.00778	0.859272	0.454133	0.593034
	1.03253	1.19432	0.976836	0.329006	0.543815
	0.963036
	0.926049
	0.765865
	1.34505

## Sheet: Figure 6H
ChAT	nontg	101-het	136-het	101-homo	101x136
	1.18608	0.856899	1.12755	0.23778	0.325944
	1.03075	0.906386	1.558	0.261738	0.409007
	0.891123	0.859576	1.06489	0.310077	0.358786
	0.89205	0.917447		0.26365
Nefl	nontg	101-het	136-het	101-homo	101x136
	0.97448	1.11512	1.0092	0.228016	0.380827
	1.00327	0.881911	1.18855	0.344054	0.574829
	0.943245	0.830301	1.11011	0.397411	0.461277
	1.07901	0.925756		0.353849	0.4817
Nefm	nontg	101-het	136-het	101-homo	101x136
	0.816591	0.720308	0.621211	0.338725	0.255812
	1.30419	0.955406	0.741313	0.31637	0.260283
	0.731107	1.48777	0.751661	0.0992826	0.25795
	1.3284	0.968051		0.361773
	0.964702	0.483365		0.333252
	0.903242	0.909506		0.263004
	0.951771	0.981244
Nefh	nontg	101-het	136-het	101-homo	101x136
	1.20867	1.04494	0.919182	0.16822	0.238725
	0.8848	0.708787	0.848757	0.193234	0.257639
	0.906528	0.783727	1.04857	0.109279	0.24815
	0.967672	0.860108		0.174596
	0.858619	0.839784		0.206482
	1.3828	0.648235		0.182958
	0.790912	0.529642
Prph	nontg	101-het	136-het	101-homo	101x136
	1.01557	0.846036	1.25378	0.211876	0.412164
	0.997086	0.831502	1.40181	0.482062	0.330058
	1.00194	0.641175	1.18492	0.307208	0.325063
	0.985406	1.41744	1.14885	0.200169	0.567342
	1.24418		0.864654		0.352378
	1.0535		0.904501		0.413281
Chga	nontg	101-het	136-het	101-homo	101x136
	0.989113	0.87734	1.15205	0.373248	0.75613
	0.960733	1.20306	0.938681	0.838979	0.625988
	1.03112	0.794824	1.0495	0.760335	0.680755
	1.01904	0.998758		0.801463	0.893295
