# Supplementary material for: Overriding FUS autoregulation in mice triggers gain-of-toxic dysfunctions in RNA metabolism and autophagy-lysosome axis
Source: eLife. 2019 Feb 12;8:e40811. doi: 10.7554/eLife.40811 (PMC6389288; doi:10.7554/eLife.40811)
Supplement: Figure 8—source data 1. [file elife-40811-fig8-data1.xlsx]

## Sheet: Figure 8C
Chodl	nontg	101-het/FUS-KO
	1.03259	0.491671
	1.01626	0.40047
	0.966449	0.290531
	0.984706
Ugt8a	nontg	101-het/FUS-KO
	0.505916	0.322299
	1.38029	0.637267
	1.24054	0.372799
	0.873252
Tesc	nontg	101-het/FUS-KO
	0.78381	0.896935
	1.02852	0.546796
	1.1733	0.41641
	1.01436
Serpinb1a	nontg	101-het/FUS-KO
	0.903681	0.110062
	1.04564	0.155651
	1.05145	0.0931943
	0.999227
Btbd17	nontg	101-het/FUS-KO
	0.890653	0.409358
	1.0504	0.453425
	1.0897	0.266912
	0.969246
Gjc2	nontg	101-het/FUS-KO
	0.676465	0.160995
	1.30775	0.735137
	1.28039	0.0139469
	0.735393
Kcnip4	nontg	101-het/FUS-KO
	1.21631	0.794439
	0.89815	1.00871
	1.1688	0.737906
	0.933051
	1.00247
	1.12784
	1.01388
	0.869685
	0.958749
	0.919218
Nkain2	nontg	101-het/FUS-KO
	0.911157	0.522742
	0.786776	0.750422
	0.765261	0.646369
	1.44796
	0.898242
	1.09844
	1.1082
	1.00331
	0.872344
	1.07869
Park2	nontg	101-het/FUS-KO
	0.968033	1.34642
	1.07723	0.612648
	0.874987	0.792855
	1.04778
	1.02774
	1.14036
	1.11683
	0.8319
	0.998501
	0.900656
Nrxn3	nontg	101-het/FUS-KO
	0.962622	1.08526
	0.991849	1.23846
	1.01973	1.12509
	0.988417
	1.17852
	0.830459
	1.07242
	0.991017
	1.00687
	0.939399
Pcdh9	nontg	101-het/FUS-KO
	0.998556	0.601031
	0.971251	0.789226
	1.03019	0.751846
	1.19459
	0.933686
	1.07811
	0.793614
Grm7	nontg	101-het/FUS-KO
	0.998556	1.61373
	0.971251	0.515269
	1.03019	0.727438
	0.999236
	0.963193
	1.00166
	1.03591
Hs2st3	nontg	101-het/FUS-KO
	1.04332	1.08309
	0.924143	0.605904
	1.03253	0.542863
	0.963036
	0.926049
	0.765865
	1.34505
ChAT	nontg	101-het/FUS-KO
	1.18608	1.0141
	1.03075	1.01656
	0.891123	0.933807
	0.89205
Nefl	nontg	101-het/FUS-KO
	0.97448	0.697713
	1.00327	0.936406
	0.943245	0.784424
	1.07901
Nefm	nontg	101-het/FUS-KO
	0.816591	0.703484
	1.30419	0.657968
	0.731107	0.630509
	1.3284
	0.964702
	0.903242
	0.951771
Nefh	nontg	101-het/FUS-KO
	1.20867	0.703484
	0.8848	0.657968
	0.906528	0.630509
	0.967672
	0.858619
	1.3828
	0.790912
Prph	nontg	101-het/FUS-KO
	1.01557	1.03763
	0.997086	0.824613
	1.00194	0.439913
	0.985406
	1.24418
	1.0535
Chga	nontg	101-het/FUS-KO
	0.989113	0.860774
	0.960733	1.09597
	1.03112	0.932198
	1.01904

## Sheet: Figure 8D
Iift1	nontg	101-het/FUS-KO
	1.13342	2.5327
	1.06894	0.882201
	0.871262	0.664195
	0.926382
Irf7	nontg	101-het/FUS-KO
	1.17437	2.65901
	1.1068	0.898686
	0.912811	0.614459
	0.806021
Lcn2	nontg	101-het/FUS-KO
	0.86184	3.01779
	0.761803	3.95
	1.72906	4.88037
	0.647294
Iift3	nontg	101-het/FUS-KO
	0.86184	3.01779
	0.761803	3.75
	1.72906	4.88037
	0.647294
Gbp2	nontg	101-het/FUS-KO
	1.03645	2.54056
	1.14882	0.774667
	0.812898	0.393558
	1.00184
Ctss	nontg	101-het/FUS-KO
	1.0088	1.09288
	0.908865	1.12868
	0.845946	0.749831
	1.23639
Laptm5	nontg	101-het/FUS-KO
	0.971568	1.11643
	1.13673	0.980363
	0.953555	0.748922
	0.938149
Ctsc	nontg	101-het/FUS-KO
	1.03706	1.1704
	1.07811	1.1814
	0.957603	0.700521
	0.92723
Slc11A1	nontg	101-het/FUS-KO
	1.02913	1.27141
	1.02061	1.04205
	0.920778	1.03521
	1.02949
Ctsh	nontg	101-het/FUS-KO
	1.02913	1.27141
	1.02061	1.04205
	0.920778	1.03521
	1.02949
Cd14	nontg	101-het/FUS-KO
	1.0088	1.09288
	0.908865	1.12868
	0.845946	0.749831
	1.23639
Dups5	nontg	101-het/FUS-KO
	0.971568	1.11643
	1.13673	0.980363
	0.953555	0.748922
	0.938149
Flnc	nontg	101-het/FUS-KO
	1.03706	1.1704
	1.07811	1.1814
	0.957603	0.700521
	0.92723
Myc	nontg	101-het/FUS-KO
	1.02913	1.27141
	1.02061	1.04205
	0.920778	1.03521
	1.02949
Rac2	nontg	101-het/FUS-KO
	0.991997	1.22045
	1.01144	0.97597
	1.02734	0.898075
	0.969228
