# Supplementary material for: Overriding FUS autoregulation in mice triggers gain-of-toxic dysfunctions in RNA metabolism and autophagy-lysosome axis
Source: eLife. 2019 Feb 12;8:e40811. doi: 10.7554/eLife.40811 (PMC6389288; doi:10.7554/eLife.40811)
Supplement: Figure 9—source data 1. [file elife-40811-fig9-data1.xlsx]

## Sheet: Figure 9D
	BFP+MCHERRYGFP LC3		NLM						BFP+MCHERRYGFP LC3		NLM					FUS-BFP+MCHERRYGFP LC3		NLM					FUS-BFP+MCHERRYGFP LC3		NLM
Figure	Cell	>7 puncta	yellow puncta	Red puncta			Figure	Cell	>7 Puncta	Yellow Puncta	Red Puncta			FIGURE	CELL	>PUNCTA	YELLOW PUNCTA	RED PUNCTA			FIGURE	CELL	>7 PUNCTA	YELLOW PUNCTA	RED PUNCTA
1	1	Y	25	56			9	1	N	0	0			1	1	N	0	0			25	1	Y	10	0
	2	Y	7	0				2	N	3	0				2	N	6	0			26	1	N	4	0
	3	N	0	0			10	1	Y	11	15			2	1	Y	17	0			28	1	N	0	0
2	1	N	3	0				2	Y	14	23				2	Y	23	0			29	1	N	0	0
	2	N	4	0				3	Y	38	35			3	1	Y	9	0			30	1	N	5	0
	3	Y	24	4				4	Y	16	10				2	N	4	0			TOTAL			19	0
	4	Y	28	7				5	N	6	10				3	Y	6	23						274	83
	5	N	3	0			TOTAL			88	93			4	1	N	1	0			GRAND TOTAL		42	293	83
3	1	Y	40	19						710	838				2	N	3	0
	2	Y	40	27			GRAND TOTAL	47		798	931			5	1	N	0	0					>7 PUNCTA	< OR = 7 PUNCTA
	3	Y	36	16										6	1	N	0	0					14	28
	4	Y	35	24										7	1	N	0	0
	5	Y	26	5										8	1	Y	6	0
	6	Y	20	3				>7 PUNCTA	< OR = 7 PUNCTA					9	1	Y	13	1				Y= Yes
	7	N	0	0				30	17					10	1	Y	9	4				N=No
4	1	Y	23	6											2	Y	10	0
	2	Y	43	11											3	Y	12	9
	3	N	1	0				Y= Yes						11	1	Y	20	3
	4	Y	76	26				N=No						12	1	N	7	0
5	1	Y	44	6										13	1	Y	17	6
	2	Y	50	57											2	Y	17	15
	3	N	0	0										14	1	Y	17	6
	4	Y	37	62											2	N	7	12
	5	N	0	0										15	1	N	3	0
6	1	N	1	0											2	N	7	0
	2	N	5	0										16	1	Y	13	4
	3	N	0	0										17	1	N	7	0
7	1	Y	19	103										18	1	N	2	0
	2	Y	10	78											2	N	4	0
	3	Y	19	63										19	1	N	0	0
	4	Y	29	42										20	1	N	7	0
	5	Y	4	48											2	N	7	0
	6	Y	26	42										21	1	N	0	0
	7	Y	0	34										22	1	N	6	0
8	1	N	0	0										23	1	N	0	0
	2	N	0	0										24	1	N	7	0
	3	N	5	0											2	N	7	0
	4	Y	10	48										TOTAL			274	83
	5	Y	11	21
	6	Y	6	30
TOTAL			710	838

## Sheet: Figure 9E
	BFP+MCHERRYGFP LC3		NLM								FUS-BFP+MCHERRYGFP LC3		NLM
Figure	Cell	>7 puncta	yellow puncta	Red puncta	% Autolysosomes	%Autophagosomes			FIGURE	CELL	>PUNCTA	YELLOW PUNCTA	RED PUNCTA	%Autolysosomes	%Autophagosomes
1	1	Y	25	56	69.1358	30.8642			1	1	N	0	0	0	0
	2	Y	7	0	0	100				2	N	6	0	0	100
	3	N	0	0	0	0			2	1	Y	17	0	0	100
2	1	N	3	0	0	100				2	Y	23	0	0	100
	2	N	4	0	0	100			3	1	Y	9	0	0	100
	3	Y	24	4	14.2857	85.7143				2	N	4	0	0	100
	4	Y	28	7	20	80				3	Y	6	23	79.3103	20.6897
	5	N	3	0	0	100			4	1	N	1	0	0	100
3	1	Y	40	19	32.2034	67.7966				2	N	3	0	0	100
	2	Y	40	27	40.2985	59.7015			5	1	N	0	0	0	0
	3	Y	36	16	30.7692	69.2308			6	1	N	0	0	0	0
	4	Y	35	24	40.678	59.322			7	1	N	0	0	0	0
	5	Y	26	5	16.129	83.871			8	1	Y	6	0	0	100
	6	Y	20	3	13.0435	86.9565			9	1	Y	13	1	7.14286	92.8571
	7	N	0	0	0	0			10	1	Y	9	4	30.7692	69.2308
4	1	Y	23	6	20.6897	79.3103				2	Y	10	0	0	100
	2	Y	43	11	20.3704	79.6296				3	Y	12	9	42.8571	57.1429
	3	N	1	0	0	100			11	1	Y	20	3	13.0435	86.9565
	4	Y	76	26	25.4902	74.5098			12	1	N	7	0	0	100
5	1	Y	44	6	12	88			13	1	Y	17	6	26.087	73.913
	2	Y	50	57	53.271	46.729				2	Y	17	15	46.875	53.125
	3	N	0	0	0	0			14	1	Y	17	6	26.087	73.913
	4	Y	37	62	62.6263	37.3737				2	N	7	12	63.1579	36.8421
	5	N	0	0	0	0			15	1	N	3	0	0	100
6	1	N	1	0	0	100				2	N	7	0	0	100
	2	N	5	0	0	100			16	1	Y	13	4	23.5294	76.4706
	3	N	0	0	0	0			17	1	N	7	0	0	100
7	1	Y	19	103	84.4262	15.5738			18	1	N	2	0	0	100
	2	Y	10	78	88.6364	11.3636				2	N	4	0	0	100
	3	Y	19	63	76.8293	23.1707			19	1	N	0	0	0	0
	4	Y	29	42	59.1549	40.8451			20	1	N	7	0	0	100
	5	Y	4	48	92.3077	7.69231				2	N	7	0	0	100
	6	Y	26	42	61.7647	38.2353			21	1	N	0	0	0	0
	7	Y	0	34	100	0			22	1	N	6	0	0	100
8	1	N	0	0	0	0			23	1	N	0	0	0	0
	2	N	0	0	0	0			24	1	N	7	0	0	100
	3	N	5	0	0	100				2	N	7	0	0	100
	4	Y	10	48	82.7586	17.2414			25	1	Y	10	0	0	100
	5	Y	11	21	65.625	34.375			26	1	N	4	0	0	100
	6	Y	6	30	83.3333	16.6667			28	1	N	0	0	0	0
9	1	N	0	0	0	0			29	1	N	0	0	0	0
	2	N	3	0	0	100			30	1	N	5	0	0
10	1	Y	11	15	57.6923	42.3077			Total	42		293	83
	2	Y	14	23	62.1622	37.8378
	3	Y	38	35	47.9452	52.0548
	4	Y	16	10	38.4615	61.5385
	5	N	6	10	62.5	37.5			<7 PUNCTA	≥ 7 PUNCTA	% Autophagic induction		Average autophagosomes/cellautophagosomes	Average autolysosomes/cell	Number of autophagosomes in 100 cells	Number of Autolysosomes in 100 cells
Total	47		798	931					17	30	63.8298	BFP+ mCGL NLM	16.9787	19.8085	1697.87	1980.85
									27	15	35.7143	FUS+mCGL NLM	6.97619	1.97619	697.619	197.619
		Y= Yes
		N=No
