# Supplementary material for: Overriding FUS autoregulation in mice triggers gain-of-toxic dysfunctions in RNA metabolism and autophagy-lysosome axis
Source: eLife. 2019 Feb 12;8:e40811. doi: 10.7554/eLife.40811 (PMC6389288; doi:10.7554/eLife.40811)
Supplement: Supplementary file 1. — Tab SF-1a: GO analysis: up-regulated differentially expressed genes (DEGs) in the spinal cords of FUS-overexpression (OE) mice Tab SF-1b: GO analysis: down-regulated differentially expressed genes (DEGs) in the spinal cords of FUS-overexpression (OE) mice Tab SF-1c: KEGG analysis: up-regulated differentially expressed genes (DEGs) in the spinal cords of FUS-overexpression (OE) mice Tab SF-1d: KEGG analysis: down-regulated differentially expressed genes (DEGs) in the spinal cords of FUS-overexpression (OE) mice [file elife-40811-supp1.xlsx]

## Sheet: SF-1a GO up-regulated DEGs
GO ID	GO Term	Adj p value	Associated Genes Found
GO:0006952	defense response	2.04e-64	A2m, Adam15, Ager, Agt, Aif1, Aim2, Alox5ap, Ang, Ano6, Anxa3, Apobec1, Apobec3, Apod, Apoe, Arid5a, Axl, B2m, B4galt1, Bcl3, Birc3, Bst2, Btk, C1qa, C1qb, C1qc, C1ra, C2, C3ar1, C4b, C5ar1, Casp1, Casp4, Ccdc88b, Ccl25, Ccl3, Ccl4, Ccl6, Ccl9, Ccr1, Ccrl2, Cd14, Cd180, Cd300lf, Cd37, Cd44, Cd74, Cd84, Cd86, Cebpb, Cela1, Cfb, Cfh, Chil1, Clcf1, Clec5a, Clec7a, Cotl1, Crip2, Crlf2, Csf1, Csf1r, C…
GO:0045087	innate immune response	3.95e-51	A2m, Adam15, Aif1, Aim2, Ang, Apobec3, Arid5a, Axl, Birc3, Bst2, Btk, C1qa, C1qb, C1qc, C1ra, C2, C4b, Casp1, Casp4, Ccl25, Ccl3, Ccl4, Ccl6, Ccl9, Ccr1, Cd14, Cd180, Cd300lf, Cd74, Cd84, Cd86, Cfb, Cfh, Clec5a, Clec7a, Csf1, Csf1r, Cxcl16, Cyba, Cybb, Dcst1, Ddx58, Dhx58, Dtx3l, Eif2ak2, Elf4, Erbin, Fcer1g, Fcgr1, Fxyd1, Gbp2, Gbp3, Gbp4, Gbp5, Gch1, Gsdmd, H2-Q7, H2-T23, Havcr2, Hck, Herc6, Ic…
GO:0002682	regulation of immune system process	1.63e-48	A2m, Ager, Aif1, Aim2, Aire, Ano6, Apobec3, Apod, Arid5a, Axl, B2m, Birc3, Bst2, Btk, C1qa, C1qb, C1qc, C1ra, C2, C3ar1, C4b, C5ar1, Casp8, Cblb, Ccdc88b, Ccl25, Ccl3, Ccl4, Ccr1, Cd14, Cd180, Cd274, Cd300lf, Cd37, Cd44, Cd48, Cd74, Cd84, Cd86, Cdkn1a, Cebpb, Cfb, Cfh, Clcf1, Cmklr1, Csf1, Csf3r, Ctsh, Cxcl10, Cxcl9, Cyba, Dcst1, Ddx58, Dhx58, Dock8, Dtx3l, Ecm1, Eif2ak2, Elf1, Erbin, Evi2b, Ezr,…
GO:0051707	response to other organism	2.25e-43	Abca1, Adam9, Aim2, Ang, Anxa3, Apobec1, Apobec3, Arid5a, Axl, B2m, Batf3, Bcl3, Bst2, Btk, C5ar1, Casp1, Ccdc88b, Ccl3, Cd14, Cd180, Cd37, Cd84, Cd86, Cebpb, Clec7a, Clu, Cotl1, Cx3cr1, Cxcl10, Cxcl16, Cxcl9, Cyba, Ddx21, Ddx58, Dhx58, Dtx3l, Eif2ak2, Erbin, Fas, Fcer1g, Fcgr1, Fcgr2b, Fcgr4, Fxyd1, Gbp2, Gbp3, Gbp4, Gch1, Gjb2, Gpx1, Gsdmd, H2-K1, H2-T23, Havcr2, Hck, Hpgd, Hspb1, Icam1, Ifih1,…
GO:0034097	response to cytokine	2.88e-42	Adam9, Aif1, Aim2, Axl, Birc3, Bst2, Btk, Casp1, Casp4, Casp8, Ccdc3, Ccl25, Ccl3, Ccl4, Ccl6, Ccl9, Ccr1, Ccrl2, Cd14, Cd274, Cd300lf, Cd44, Cd74, Cd86, Cebpa, Cebpb, Chil1, Csf1, Csf1r, Csf2rb, Csf2rb2, Csf3r, Cx3cr1, Cxcl10, Cxcl16, Cxcl9, Cyba, Dcst1, Ddx58, Dock8, Ebi3, Ecm1, Egr1, Eif2ak2, Eif4b, Erbin, F3, Fas, Fosl1, Foxf1, Fxyd1, Gbp2, Gbp3, Gbp4, Gbp5, Gch1, Gfpt2, Gpr35, H2-Q7, Hcls1, …
GO:0002684	positive regulation of immune system process	1.32e-37	A2m, Ager, Aif1, Aim2, Ano6, Arid5a, Axl, B2m, Birc3, Btk, C1qa, C1qb, C1qc, C1ra, C2, C3ar1, C4b, C5ar1, Casp8, Cblb, Ccdc88b, Ccl3, Ccl4, Ccr1, Cd14, Cd180, Cd274, Cd300lf, Cd37, Cd44, Cd74, Cd84, Cd86, Cdkn1a, Cfb, Cfh, Clcf1, Cmklr1, Csf1, Cxcl10, Cxcl9, Cyba, Ddx58, Dhx58, Dock8, Elf1, Erbin, Evi2b, Ezr, Fcer1g, Fcgr1, Fcgr2b, Fcgr3, Foxf1, Gbp5, Gpr183, Gpsm3, H2-DMa, H2-K1, H2-T23, Havcr2,…
GO:0010033	response to organic substance	1.38e-36	Abca1, Acr, Adam9, Adcy7, Adra2a, Adrb2, Ager, Agt, Aif1, Aim2, Ang, Anxa3, Apobec1, Apoe, Arid5a, Atf3, Axl, B2m, Bid, Birc3, Brinp2, Bst2, Btk, C5ar1, Calcoco1, Casp1, Casp12, Casp4, Casp8, Ccdc3, Ccl25, Ccl3, Ccl4, Ccl6, Ccl9, Ccr1, Ccrl2, Cd109, Cd14, Cd180, Cd274, Cd300lf, Cd44, Cd63, Cd68, Cd74, Cd84, Cd86, Cd9, Cdk2, Cdkn1a, Cdo1, Cebpa, Cebpb, Chil1, Clec7a, Clu, Csf1, Csf1r, Csf2rb, Csf2…
GO:0048518	positive regulation of biological process	2e-33	A2m, Abca1, Acr, Adam9, Adcy7, Adra2a, Adrb2, Ager, Agt, Aif1, Aim2, Aire, Akna, Alox5ap, Ang, Ano6, Anxa3, Apbb1ip, Apobec1, Apoe, Arid5a, Arpc5, Arrdc4, Atf3, Atoh8, Axl, B2m, B4galt1, Bcl3, Bid, Birc3, Blnk, Bmp1, Bmp2k, Boc, Brinp2, Bst2, Btg1, Btk, C1qa, C1qb, C1qc, C1ra, C2, C3ar1, C4b, C5ar1, Cacna1d, Calcoco1, Casp1, Casp4, Casp8, Cavin1, Cblb, Ccdc3, Ccdc88b, Ccl25, Ccl3, Ccl4, Ccl6, Ccl…
GO:0070887	cellular response to chemical stimulus	3.63e-33	Abca1, Adam9, Adcy7, Adra2a, Adrb2, Ager, Agt, Aif1, Aim2, Alox5ap, Ano6, Apobec1, Apoe, Arid5a, Atf3, Axl, B2m, Birc3, Brinp2, Btk, C3ar1, C5ar1, Calcoco1, Casp1, Casp12, Casp4, Ccdc115, Ccdc3, Ccl25, Ccl3, Ccl4, Ccl6, Ccl9, Ccr1, Ccrl2, Cd109, Cd14, Cd180, Cd300lf, Cd44, Cd63, Cd68, Cd74, Cd84, Cd86, Cebpa, Cebpb, Ch25h, Chil1, Clca3a1, Clu, Cmklr1, Csf1, Csf1r, Csf2rb, Csf2rb2, Csf3r, Ctsb, Ct…
GO:0050776	regulation of immune response	8.21e-33	A2m, Ager, Aim2, Arid5a, B2m, Birc3, Bst2, Btk, C1qa, C1qb, C1qc, C1ra, C2, C3ar1, C4b, C5ar1, Cblb, Ccr1, Cd14, Cd180, Cd300lf, Cd37, Cd44, Cd48, Cd74, Cd84, Cd86, Cfb, Cfh, Clcf1, Ctsh, Cyba, Dcst1, Ddx58, Dhx58, Ecm1, Elf1, Erbin, Ezr, Fcer1g, Fcgr1, Fcgr2b, Fcgr3, Fcgr4, Foxf1, Gbp5, Gpx1, H2-DMa, H2-K1, H2-T23, Havcr2, Hfe, Hmox1, Ifih1, Il12rb1, Inpp5d, Irf1, Irf7, Irgm1, Itgam, Itgb2, Klhl…

## Sheet: SF-1b GO down-regulated DEGs
GO ID	GO Term	Adj p value	Associated Genes Found
GO:0016126	sterol biosynthetic process	1.41e-07	Cyp51, Dhcr24, Dhcr7, Ebp, Fdft1, Fdps, Fgf1, Hmgcs1, Idi1, Lss, Msmo1, Mvd, Mvk, Nsdhl, Pex5l, Pmvk, Sqle, Tm7sf2
GO:0034641	cellular nitrogen compound metabolic process	3.37e-07	Aamdc, Abat, Acot7, Actl6b, Adcy3, Adk, Afg1l, Aggf1, Aifm1, Ak5, Aldh5a1, Amd1, Aplp1, Armcx3, Arxes1, Arxes2, Ash2l, Asrgl1, Atcay, Atp5d, Atp5g1, Atp5j2, Bace1, Bace2, Bop1, Cap2, Cat, Cdkn1c, Cetn2, Chga, Cnp, Coa3, Cox5a, Cox8a, Cpox, Creb3l2, Crhr1, Cyc1, Dbp, Dcps, Dffa, Dis3l, Dkk3, Dnajc15, Dusp11, Dynll1, E2f6, Eef1a2, Egln1, Eif1ax, Eno1, Eno2, Enpp1, Enpp2, Enpp3, Ethe1, Etv1, Exd2, E…
GO:0006695	cholesterol biosynthetic process	4.69e-07	Cyp51, Dhcr24, Dhcr7, Ebp, Fdft1, Fdps, Fgf1, Hmgcs1, Idi1, Lss, Mvd, Mvk, Nsdhl, Pex5l, Pmvk, Tm7sf2
GO:0044283	small molecule biosynthetic process	7.74e-07	Abat, Acly, Acot7, Acss2, Amacr, Cyp39a1, Cyp51, Decr2, Dhcr24, Dhcr7, Dhdds, Dkk3, Ebp, Elovl1, Elovl5, Elovl6, Elovl7, Enoph1, Fa2h, Fads1, Fads6, Fdft1, Fdps, Fgf1, G6pc3, Gamt, Gatm, Gls, Gls2, Hacd3, Has3, Hmgcs1, Idi1, Isyna1, Lss, Mgst3, Mri1, Mthfd1, Mvd, Mvk, Nsdhl, P2ry1, Pcbd1, Pcx, Pex5l, Pgp, Pla2g4a, Plp1, Pltp, Pmvk, Psat1, Ptges3, Qdpr, Scd1, Scd2, Slc27a2, Spr, Tm7sf2, Tpi1, Uros
GO:0019222	regulation of metabolic process	3e-06	Aamdc, Abat, Abcd2, Abhd6, Actl6b, Adcy3, Aggf1, Aifm1, Ankrd6, Apln, Aplp1, Armcx3, Ash2l, Aspn, Atcay, Bace2, Bcap31, Btbd3, Cap2, Cat, Cd55, Cdk5r2, Cdkn1c, Chga, Chordc1, Cideb, Cisd1, Cnp, Cntn2, Coa3, Cops9, Creb3l2, Crhr1, Cryab, Ctsk, Cx3cl1, Dbp, Dcps, Dcun1d2, Dffa, Dhcr24, Dhcr7, Dkk3, Dmtn, Dnajb2, Dnajc15, Dnajc27, Dusp15, Dusp19, Dynll1, E2f6, Eef1a2, Egln1, Elovl5, Eno1, Enpp1, Enp…
GO:0031323	regulation of cellular metabolic process	3e-06	Aamdc, Abat, Abcd2, Actl6b, Adcy3, Aggf1, Aifm1, Ankrd6, Apln, Aplp1, Armcx3, Ash2l, Aspn, Atcay, Bace2, Bcap31, Cap2, Cat, Cd55, Cdk5r2, Cdkn1c, Chga, Chordc1, Cideb, Cisd1, Cnp, Cntn2, Coa3, Cops9, Creb3l2, Crhr1, Cryab, Ctsk, Cx3cl1, Dbp, Dcun1d2, Dffa, Dhcr24, Dkk3, Dmtn, Dnajb2, Dnajc15, Dnajc27, Dusp15, Dusp19, Dynll1, E2f6, Eef1a2, Egln1, Elovl5, Eno1, Enpp1, Enpp2, Ephb1, Etv1, Fabp3, Fbx…
GO:0008610	lipid biosynthetic process	3.24e-06	Abhd6, Acly, Acot7, Acss2, Agpat1, Agpat4, Amacr, Cds1, Cyp39a1, Cyp51, Decr2, Dhcr24, Dhcr7, Dhdds, Dkk3, Ebp, Elovl1, Elovl5, Elovl6, Elovl7, Etnk1, Fa2h, Fabp3, Fads1, Fads6, Fam57b, Fdft1, Fdps, Fgf1, Fitm2, Gal3st1, Hacd3, Hmgcs1, Idi1, Inpp4b, Ispd, Isyna1, Lcat, Lss, Msmo1, Mvd, Mvk, Nsdhl, Pcyt1b, Pex5l, Piga, Pigq, Pla2g16, Plp1, Pmvk, Pnpla3, Ptges3, Pyurf, Scd1, Scd2, Slc27a2, Sptssb, …
GO:0080090	regulation of primary metabolic process	3.26e-06	Aamdc, Abat, Abcd2, Abhd6, Actl6b, Adcy3, Aggf1, Aifm1, Ankrd6, Aplp1, Armcx3, Ash2l, Aspn, Atcay, Bace2, Bcap31, Btbd3, Cap2, Cat, Cd55, Cdk5r2, Cdkn1c, Chga, Chordc1, Cideb, Cnp, Cntn2, Coa3, Cops9, Creb3l2, Crhr1, Cryab, Cx3cl1, Dbp, Dcun1d2, Dffa, Dhcr24, Dhcr7, Dkk3, Dmtn, Dnajb2, Dnajc15, Dnajc27, Dusp15, Dusp19, Dynll1, E2f6, Eef1a2, Egln1, Elovl5, Eno1, Enpp1, Enpp2, Ephb1, Etv1, Fabp3, F…
GO:1901360	organic cyclic compound metabolic process	3.78e-06	Aamdc, Abat, Acot7, Actl6b, Adcy3, Adk, Afg1l, Aggf1, Aifm1, Ak5, Amacr, Amd1, Aplp1, Armcx3, Ash2l, Atp5d, Atp5g1, Atp5j2, Bop1, Cap2, Cat, Cdkn1c, Cetn2, Chga, Cnp, Cox5a, Cox8a, Cpox, Creb3l2, Crhr1, Cyc1, Cyp39a1, Cyp51, Dbp, Dcps, Dffa, Dhcr24, Dhcr7, Dis3l, Dkk3, Dnajc15, Dusp11, Dynll1, E2f6, Ebp, Egln1, Eno1, Eno2, Enpp1, Enpp2, Enpp3, Etv1, Exd2, Extl2, Fbxw7, Fdft1, Fdps, Fgf1, Fgf9, Fo…
GO:0046165	alcohol biosynthetic process	3.85e-06	Cyp51, Dhcr24, Dhcr7, Dhdds, Ebp, Fdft1, Fdps, Fgf1, Hmgcs1, Idi1, Isyna1, Lss, Mvd, Mvk, Nsdhl, P2ry1, Pcbd1, Pex5l, Pgp, Pmvk, Qdpr, Spr, Tm7sf2

## Sheet: SF-1c up-regulated KEGG
Term	Genes	P Value	Bonferroni	Benjamini	FDR
mmu04142:Lysosome	TCIRG1, CTSZ, NAGLU, LGMN, HEXB, CTSS, CD63, DNASE2A, GNS, SLC11A1, CTSL, CD68, LAMP2, LAPTM5, CTSO, GALNS, CTSD, CTSC, CTSB, MAN2B1, CTSH	2.08844e-06	0.000304865	0.000304865	0.00248225
mmu04612:Antigen processing and presentation	H2-K1, H2-M3, LGMN, H2-D1, IFI30, CTSS, CD74, B2M, TAPBP, CTSL, PSME1, PSME2, H2-T9, LOC547349, TAP2, H2-T22, H2-T23, CTSB, H2-DMA	2.78666e-06	0.00040677	0.000203405	0.00331211
mmu04060:Cytokine-cytokine receptor interaction	IL1R1, CCL3, OSMR, CSF1, IL4RA, CCL9, CCL4, TGFB1, IL17RA, CCL6, TNFRSF1A, TNFRSF1B, IL12RB1, CXCR4, CLCF1, IL10RA, CSF3R, IL2RG, FAS, IL13RA1, IFNGR1, CSF1R, EGFR, LTBR, TGFBR1, TGFBR2, IL6RA, RELT, CX3CR1	4.43951e-05	0.00646086	0.00215828	0.0527543
mmu04010:MAPK signaling pathway	IL1R1, MAPKAPK3, MAPKAPK2, DAXX, TGFB1, FOS, MAP3K6, TNFRSF1A, RAC2, RRAS, FAS, MYC, FGF2, EGFR, TGFBR1, RELB, TGFBR2, FLNC, FLNB, FLNA, DUSP5, DUSP1, GADD45G, HSPB1, RAP1B, GADD45B, CACNA1D, CD14, PLA2G4E, DUSP6	7.75935e-05	0.0112652	0.00282826	0.0921871
mmu04115:p53 signaling pathway	BID, IGF1, SESN1, CDKN1A, BBC3, SIAH1A, GADD45G, CASP8, SHISA5, FAS, THBS1, GADD45B, IGFBP3	0.000171365	0.0247111	0.0049918	0.203492
mmu04512:ECM-receptor interaction	NPNT, TNC, SDC4, COL5A3, LAMA2, VWF, CD44, LAMA5, ITGA7, THBS1, THBS2, THBS3, SPP1, FN1	0.000275123	0.0393772	0.00667321	0.326516

## Sheet: SF-1d down-regulated KEGG
Term	Genes	PValue	Bonferroni	Benjamini	FDR
mmu00100:Steroid biosynthesis	CYP51, EBP, SC5D, SQLE, DHCR7, LSS, SC4MOL, NSDHL, DHCR24	1.94695e-07	2.66729e-05	2.66729e-05	0.000228848
mmu00900:Terpenoid backbone biosynthesis	MVD, HMGCR, FDPS, MVK, PMVK, ACAT2, IDI1	1.4082e-05	0.00192738	0.000964156	0.0165509
