# Supplementary material for: Overriding FUS autoregulation in mice triggers gain-of-toxic dysfunctions in RNA metabolism and autophagy-lysosome axis
Source: eLife. 2019 Feb 12;8:e40811. doi: 10.7554/eLife.40811 (PMC6389288; doi:10.7554/eLife.40811)
Supplement: Supplementary file 2. — Tab SF-2a: GO analysis: conversely regulated DEGs in the spinal cords of FUS-overexpression (OE) and FUS-knockdown (KD) mice (down-regulated in FUS-OE, up-regulated in FUS-KD). Tab SF-2b: GO analysis: conversely regulated DEGs in the spinal cords of FUS-overexpression (OE) and FUS-knockdown (KD) mice (up-regulated in FUS-OE, down-regulated in FUS-KD) Tab SF-2c: GO analysis: common down-regulated DEGs in the spinal cords of FUS-overexpression (OE) and FUS-knockdown (KD) mice Tab SF-2d: GO analysis: common up-regulated DEGs in the spinal cords of FUS-overexpression (OE) and FUS-knockdown (KD) mice [file elife-40811-supp2.xlsx]

## Sheet: SF-2a fus-oe-down_fus-kd-up
GO term ID	GO Term	Adj p-value	Associated Genes Found
GO:0033108	mitochondrial respiratory chain complex assembly	1.59833e-12	Aifm1, Coa3, Cox16, Cox17, Ndufa1, Ndufa3, Ndufab1, Ndufaf1, Ndufaf3, Ndufaf4, Ndufb3, Ndufb6, Ndufb8, Ndufs4, Ndufs8, Pet100, Sdhaf2, Sdhaf4, Timm21
GO:0007005	mitochondrion organization	7.98859e-10	Afg1l, Aifm1, Alkbh7, Apoo, Chchd10, Coa3, Cox16, Cox17, Dnlz, Fmc1, Fundc1, Hebp2, Hsp90aa1, Mtfp1, Ndufa1, Ndufa3, Ndufab1, Ndufaf1, Ndufaf3, Ndufaf4, Ndufb3, Ndufb6, Ndufb8, Ndufs4, Ndufs8, Pet100, Phb, Prdx3, Proca1, Ptcd2, Sdhaf2, Sdhaf4, Them4, Timm17a, Timm21, Timm22, Tmem14a, Tomm34, Tomm40l, Tomm7
GO:0032981	mitochondrial respiratory chain complex I assembly	1.04256e-09	Aifm1, Ndufa1, Ndufa3, Ndufab1, Ndufaf1, Ndufaf3, Ndufaf4, Ndufb3, Ndufb6, Ndufb8, Ndufs4, Ndufs8, Timm21
GO:0022900	electron transport chain	6.1245e-09	Afg1l, Aifm1, Cox5a, Cox6c, Cox7a1, Cox7a2, Cyc1, Dnajc15, Etfrf1, Ndufaf2, Ndufb3, Ndufb6, Ndufb8, Ndufs4, Proca1, Sdhaf2, Uqcr11, Uqcrfs1, Uqcrh
GO:0019693	ribose phosphate metabolic process	2.53413e-06	Acly, Acot7, Adk, Afg1l, Atp5e, Atp5g1, Atp5j2, Atp5k, Atp5l, Chchd10, Cox5a, Cyc1, Dnajc15, Hsd11b1, Hspa8, Ldhd, Mcee, Mpc2, Mvd, Mvk, Ndufb6, Ndufb8, Nme3, Nppc, Nudt5, Nudt7, Pank1, Proca1, Sdhaf2, Taldo1, Tpi1, Uqcrh
GO:0072521	purine-containing compound metabolic process	2.54021e-06	Acly, Acot7, Adk, Afg1l, Amd1, Apip, Atp5e, Atp5g1, Atp5j2, Atp5k, Atp5l, Chchd10, Cox5a, Cyc1, Dnajc15, Gamt, Hspa8, Ldhd, Mcee, Mpc2, Mtrr, Mvd, Mvk, Ndufb6, Ndufb8, Nme3, Nppc, Nudt5, Nudt7, Pank1, Proca1, Sdhaf2, Tpi1, Uqcrh
GO:0017144	drug metabolic process	4.82103e-06	Acly, Aco2, Adk, Afg1l, Amd1, Apip, Aspa, Atp5e, Atp5g1, Atp5j2, Atp5k, Atp5l, Chat, Chchd10, Clybl, Cox5a, Cyc1, Cyp27a1, Dao, Dkk3, Dnajc15, Dynll1, Ethe1, Gamt, Hsp90aa1, Hspa8, Ldhd, Mtrr, Ndufb6, Ndufb8, Nudt5, Pcbd1, Prdx3, Proca1, Pycrl, Sdhaf2, Slc5a7, Spr, Tpi1, Uqcrh
GO:0009150	purine ribonucleotide metabolic process	5.40099e-06	Acly, Acot7, Adk, Afg1l, Atp5e, Atp5g1, Atp5j2, Atp5k, Atp5l, Chchd10, Cox5a, Cyc1, Dnajc15, Hspa8, Ldhd, Mcee, Mpc2, Mvd, Mvk, Ndufb6, Ndufb8, Nme3, Nppc, Nudt5, Nudt7, Pank1, Proca1, Sdhaf2, Tpi1, Uqcrh
GO:0055086	nucleobase-containing small molecule metabolic process	6.40286e-06	Acly, Acot7, Adk, Afg1l, Amd1, Apip, Atp5e, Atp5g1, Atp5j2, Atp5k, Atp5l, Chchd10, Cox5a, Cyc1, Dnajc15, Extl2, Gamt, Hsd11b1, Hspa8, Ldhd, Mcee, Mpc2, Mtrr, Mvd, Mvk, Ndufb6, Ndufb8, Nme3, Nppc, Nudt12, Nudt5, Nudt7, Pank1, Proca1, Pycrl, Sdhaf2, Taldo1, Tpi1, Uqcrh
GO:0022904	respiratory electron transport chain	7.09797e-06	Afg1l, Aifm1, Cox5a, Cyc1, Dnajc15, Etfrf1, Ndufaf2, Ndufb6, Ndufb8, Proca1, Sdhaf2, Uqcrh

## Sheet: SF-2b fus-oe-up_fus-kd-down
GO term ID	GO Term	Adj p-value	Associated Genes Found
GO:0019221	cytokine-mediated signaling pathway	0.000111687	Ackr1, Cd300lf, Csf2rb2, Egr1, F3, Hipk1, Il12rb1, Il17rd, Il18rap, Il1r1, Il1rl2, Il1rn, Il6ra, Jak3, Lrrc3, Nfkbia, Osmr, Stat2, Ticam2, Tnfrsf11a
GO:0019827	stem cell population maintenance	0.000112382	Bcl9, Crebbp, Foxo1, Ldb1, Lif, Med12, Setd1a, Ski, Sox4, Sox9, Tead1, Tead3, Zfp36l2
GO:0048702	embryonic neurocranium morphogenesis	0.00156583	Med12, Ndst1, Tulp3
GO:0035019	somatic stem cell population maintenance	0.0019502	Bcl9, Ldb1, Ski, Sox4, Sox9, Zfp36l2
GO:0007162	negative regulation of cell adhesion	0.00205952	Adam15, Cblb, Cd274, Cd276, Cd300a, Cd9, Il1rn, Jak3, Plxnd1, Sema6a, Smad1, Zc3h12d, Zfp703
GO:0070498	interleukin-1-mediated signaling pathway	0.00231095	Egr1, Il1r1, Il1rl2, Il1rn
GO:0035458	cellular response to interferon-beta	0.00246306	F830016B08Rik, Gm4841, Gm5431, Ifi203, Ifi204
GO:0022408	negative regulation of cell-cell adhesion	0.00257488	Cblb, Cd274, Cd276, Cd300a, Cd9, Il1rn, Jak3, Smad1, Zc3h12d, Zfp703
GO:0042771	intrinsic apoptotic signaling pathway in response to DNA damage by p53 class mediator	0.00289717	Brca2, Ddit4, Hipk1, Ifi204, Nupr1
GO:0006473	protein acetylation	2.10615e-06	Brca2, Crebbp, Crtc2, Jade2, Kmt2a, Ldb1, Lif, Nupr1, Per1, Sox4

## Sheet: SF-2c both down
GO term ID	GO Term	Adj p-value	Associated Genes Found
GO:0022010	central nervous system myelination	3.17021e-05	Cntn2, Cntnap1, Fa2h, Kcnj10, Tenm4
GO:0048167	regulation of synaptic plasticity	4.45228e-05	Abhd6, Cntn2, Grid2ip, Jph4, Kcnj10, Mapt, Nos1, Npas4, Ptpn5, Syn1, Unc13a, Ywhag
GO:0006836	neurotransmitter transport	0.000128092	Apba1, Cplx1, Htr1b, Kcnc3, Kcnj10, Nat8l, Nos1, Prkcg, Rph3a, Slc32a1, Slc6a9, Syn1, Unc13a
GO:0017158	regulation of calcium ion-dependent exocytosis	0.000386779	Apba1, Cacna1i, Cdk5r2, Cplx1, Htr1b, Prkcg, Rph3a, Unc13a
GO:0048709	oligodendrocyte differentiation	0.000581489	Bmp4, Cntn2, Cntnap1, Fa2h, Kcnj10, Olig2, Tenm4
GO:0007269	neurotransmitter secretion	0.000636706	Apba1, Cplx1, Htr1b, Kcnc3, Prkcg, Rph3a, Slc6a9, Syn1, Unc13a
GO:0071397	cellular response to cholesterol	0.00115544	Aacs, Inhbb, Osbpl7
GO:0051588	regulation of neurotransmitter transport	0.00141735	Apba1, Cplx1, Htr1b, Kcnc3, Nat8l, Nos1, Prkcg, Unc13a
GO:0042552	myelination	0.001738	Cntn2, Cntnap1, Fa2h, Gjc3, Kcnj10, Olig2, Tenm4
GO:0042487	regulation of odontogenesis of dentin-containing tooth	0.00188883	Bmp4, Dmp1, Rspo2

## Sheet: SF-2d both up
GO ID	GO Term	Adj p-value	Associated Genes Found
GO:0051707	response to other organism	1.45882e-12	[Amy1, Ass1, B2m, C3, Casp1, Cd52, Clu, Cmpk2, Cx3cr1, Fcer1g, Fos, Fxyd1, Gbp2, Gpx1, H2-D1, H2-K1, H2-T23, Hck, Hpgd, Hspb1, Ifi27, Ifit1bl1, Ifit3, Ifnar2, Ifngr1, Irgm1, Lgals9, Ly6a, Ly86, Lyz2, Mapkapk2, Mgst1, Mt2, Myo1f, Naip2, Nop53, Odc1, Plaa, Plcg2, Ptges, Rab29, Rarres2, Ripk2, Rnase4, Rps19, Serpina3n, Tgtp1, Tlr13, Tlr4, Tlr7, Trem2, Vim, Zc3hav1]
GO:0009617	response to bacterium	4.34634e-10	Amy1, Ass1, B2m, C3, Casp1, Cd52, Cmpk2, Cx3cr1, Fcer1g, Fos, Gbp2, Gpx1, H2-D1, H2-K1, H2-T23, Hck, Hpgd, Ifit3, Irgm1, Lgals9, Ly6a, Ly86, Lyz2, Mapkapk2, Mgst1, Mt2, Myo1f, Naip2, Plaa, Plcg2, Ptges, Rab29, Rarres2, Ripk2, Rnase4, Rps19, Serpina3n, Tgtp1, Tlr4, Trem2, Vim
GO:0045087	innate immune response	1.98409e-09	Ass1, C1qa, C1qb, C1qc, C3, Capg, Casp1, Cfh, Coro1a, Csf1r, Cx3cr1, Fbn1, Fcer1g, Fxyd1, Gbp2, H2-T23, Hck, Ifit3, Ifnar2, Irgm1, Lgals9, Ly86, Mapkapk2, Myo1f, Naip2, Nmi, Nop53, Ptpn2, Rarres2, Ripk2, Rps19, Tgtp1, Tlr13, Tlr4, Tlr7, Trafd1, Trem2, Vamp8, Vim, Zc3hav1
GO:0006954	inflammatory response	3.53721e-09	Agt, Apod, Apoe, Ass1, C3, C5ar2, Casp1, Cfh, Chil1, Clu, Cntf, Crip2, Csf1r, Ctss, Cx3cr1, Fcer1g, Fcgr3, Gpx1, Hck, Lgals9, Ly86, Mapkapk2, Naip2, Plaa, Ptges, Ptpn2, Rarres2, Ripk2, Rps19, Serpina3n, Sphk1, Tlr13, Tlr4, Tlr7, Vamp8
GO:0050776	regulation of immune response	1.37097e-08	Angpt1, B2m, C1qa, C1qb, C1qc, C3, C5ar2, Cfh, Crip2, Ctsh, Dennd1b, Fbn1, Fcer1g, Fcgr3, Gpx1, H2-D1, H2-K1, H2-T23, Irgm1, Lgals9, Mad2l2, Mapkapk2, Myo1f, Nckap1l, Nmi, Nop53, Plcg2, Ptpn2, Rab29, Ripk2, Rps19, Tlr13, Tlr4, Tlr7, Trafd1, Vamp8, Zc3hav1
GO:0050778	positive regulation of immune response	2.00092e-07	B2m, C1qa, C1qb, C1qc, C3, C5ar2, Cfh, Crip2, Dennd1b, Fbn1, Fcer1g, Fcgr3, H2-D1, H2-K1, H2-T23, Irgm1, Lgals9, Mad2l2, Mapkapk2, Nckap1l, Nop53, Plcg2, Ptpn2, Rab29, Ripk2, Rps19, Tlr13, Tlr4, Tlr7, Vamp8, Zc3hav1
GO:0032101	regulation of response to external stimulus	2.09701e-07	Agt, Apod, Apoe, C3, C5ar2, Casp1, Cd109, Cfh, Cntf, Ctss, Cx3cr1, Cxcr4, Cyp4v3, Fcer1g, Fcgr3, Fxyd1, Gpx1, Hspb1, Lgals9, Lgmn, Ly86, Nckap1l, Nop53, Pik3ip1, Pros1, Ptpn2, Rarres2, Ripk2, Rps19, Tgfbr2, Tlr4, Vamp8, Zc3hav1
GO:0031347	regulation of defense response	5.82111e-07	Agt, Apod, Apoe, C3, Casp1, Cfh, Ctss, Cx3cr1, Fcer1g, Fcgr3, Fxyd1, Gpx1, H2-T23, Irgm1, Lgals9, Mapkapk2, Myo1f, Nmi, Nop53, Ptpn2, Ripk2, Rps19, Tlr13, Tlr4, Tlr7, Trafd1, Vamp8, Zc3hav1
GO:0001817	regulation of cytokine production	6.83312e-07	Agt, Angpt1, Apod, B2m, C3, C5ar2, Casp1, Cd300c2, Clu, Crip2, Csf1r, Cx3cr1, Fcer1g, Fcgr3, Fxyd1, H2-T23, Hspb1, Lgals9, Mapkapk2, Nckap1l, Nmi, Nop53, Plcg2, Ripk2, Sphk1, Srgn, Tlr4, Tlr7, Zc3hav1
GO:0048002	antigen processing and presentation of peptide antigen	1.48623e-06	B2m, Ctss, Erap1, Fcer1g, Fcgr3, H2-D1, H2-K1, H2-T23, H2-T9, Trem2
